# Supplementary material for: Advanced Methylome Analysis after Bisulfite Deep Sequencing: An Example in Arabidopsis
Source: PLoS One. 2012 Jul 20;7(7):e41528. doi: 10.1371/journal.pone.0041528 (PMC3401099; doi:10.1371/journal.pone.0041528)
Supplement: Table S1 — Number of reads with given mismatches. (XLS) [file pone.0041528.s005.xls]

## Sheet: Table S1(mismatch frequency)
# mismatches	# reads
0	21696145
1	15195512
2	10695924
3	8009854
4	6384869
5	5604111
6	5078794
7	4698537
8	4374694
9	4094215
10	3763315
11	3353713
12	2856643
13	2301266
14	1741156
15	1228543
16	811379
17	499480
18	288845
19	163179
20	91448
21	51480
22	29998
23	17784
24	11475
>25	31046
Total	103073405
