# Supplementary material for: Advanced Methylome Analysis after Bisulfite Deep Sequencing: An Example in Arabidopsis
Source: PLoS One. 2012 Jul 20;7(7):e41528. doi: 10.1371/journal.pone.0041528 (PMC3401099; doi:10.1371/journal.pone.0041528)
Supplement: Table S3 — Mapping statistics. (XLS) [file pone.0041528.s007.xls]

## Sheet: Table S3 (mapping stats)
Illumina lane	# Raw reads	# of uniquely mapping reads	# of uniquely mapping reads at 85% identity	% of uniquely mapping reads	% of uniquely mapping reads at 85% identity
SRR013305	28723026	21277808	16913261	74.0793	58.884
SRR013306	32264703	23720175	18903191	73.5174	58.5878
SRR013307	35773193	26336065	20135775	73.6196	56.2873
SRR013308	28586451	18855674	13005722	65.9602	45.4961
SRR013309	19062409	12883687	7883553	67.5869	41.81
Total	144409782	103073409	76841502
%		71.3756	53.2107
	A3M		BiSS
Number of mapped reads	55,805,931 (38.6%)		103,073,409 (71.4%)
			(Uniquely highest scored)
Number of analyzed reads	39,113,599 (27.1%)		76,841,502 (53.2%)
	(Uniquely mapping)		(>=85% identity)
Number of cytosines with at least 2 mapped reads	33,842,493 (78.5%)		38,448,949 (89.2%)
