# Supplementary material for: Advanced Methylome Analysis after Bisulfite Deep Sequencing: An Example in Arabidopsis
Source: PLoS One. 2012 Jul 20;7(7):e41528. doi: 10.1371/journal.pone.0041528 (PMC3401099; doi:10.1371/journal.pone.0041528)
Supplement: Table S4 — Methylcytosine calling statistics. (XLS) [file pone.0041528.s008.xls]

## Sheet: Table S4 (methylcytosine call)
		A3M
		Methylated	Non-methylated	Non-determined
	Methylated	(1)	(2)	(3)
BiSS	Non-methylated	(4)	(5)	(6)
	Non-determined	(7)	(8)	(9)
	(1)	(2)	(3)	(4)	(5)	(6)	(7)	(8)	(9)	sum
SRR013305	1579576	564683	387474	394118	23440818	1398383	293753	7567477	7249729	42876011
SRR013306	1690442	588434	403004	346777	24536377	1372852	230228	6448167	7259730	42876011
SRR013307	1663549	582441	409206	398674	25363849	1598058	205224	5626688	7028322	42876011
SRR013308	1301459	824230	390001	376292	18881673	1029058	589696	11867075	7616527	42876011
SRR013309	702708	431860	302900	404968	12452186	1178718	1159771	18688932	7553968	42876011
Pooling	1839780	371418	749156	397308	30970572	4028624	30359	230988	4257806	42876011
