# Supplementary material for: Advanced Methylome Analysis after Bisulfite Deep Sequencing: An Example in Arabidopsis
Source: PLoS One. 2012 Jul 20;7(7):e41528. doi: 10.1371/journal.pone.0041528 (PMC3401099; doi:10.1371/journal.pone.0041528)
Supplement: Table S6 — Characteristics of validated regions (M/M category). (XLS) [file pone.0041528.s010.xls]

## Sheet: Legend
Description of tables 6-20 for validated experiments
Column	Description
Coordinates	Genomic coordinates
A3M_C	Number of A3M's mapped reads with C at that position
A3M_T	Number of A3M's mapped reads with T at that position
A3M_sum	Number of A3M's mapped reads at that position
A3M_meth	A3M methylation calling (1- methylated, 0- none)
BiSS_C	Number of BiSS' mapped reads with C at that position
BiSS_T	Number of BiSS' mapped reads with T at that position
BiSS_sum	Number of BiSS' mapped reads at that position
BiSS_global_pval	FDR-corrected binomial p-value in the pooled set
BiSS_agreement	Number of runs that are called methylated
BiSS_total runs	Number of runs with efficient coverage for methylation calling
C_context	CG, CHG or CHH context
CXX	Detail C-context
Validated_C	Number of validated clones with C at that position
Validated_T	Number of validated clones with T at that position
Validated_Sum	Number of validated clones

## Sheet: Table S6 (MM1)
Coordinates	A3M_C	A3M_T	A3M_sum	A3M_meth	BiSS_C	BiSS_T	BiSS_sum	BiSS_global_pval	BiSS_agreement	BiSS_total runs	C_context	CXX	Validated_C	Validated_T	Validated_Sum
5782325	0	0	0	0	0	0	0	1	0	0	CHH	CCA	10	2	12
5782326	0	0	0	0	0	0	0	1	0	0	CHH	CAT	9	3	12
5782332	0	0	0	0	0	0	0	1	0	0	CHH	CTT	10	2	12
5782345	0	0	0	0	0	0	0	1	0	0	CHH	CTA	9	3	12
5782366	0	0	0	0	4	2	6	1.47572e-05	2	4	CHH	CAA	10	2	12
5782393	4	0	4	1	16	0	17	4.71371e-18	4	5	CG	CGC	12	0	12
5782395	3	1	4	1	10	7	17	1.76758e-12	2	5	CHH	CAT	7	5	12
5782404	4	1	5	1	20	1	22	6.55677e-24	4	5	CG	CGA	12	0	12
5782415	2	3	5	1	9	14	24	1.90729e-06	3	5	CHH	CAT	5	7	12
5782422	2	2	4	1	8	13	21	3.18829e-08	3	5	CHH	CAA	2	10	12
5782429	3	1	4	1	8	12	21	1.93872e-05	3	5	CHH	CAT	4	8	12
5782435	2	2	4	1	11	7	21	6.20539e-13	4	5	CG	CGT	10	2	12
5782443	2	0	2	1	9	7	18	0.000272353	3	5	CHH	CAC	5	7	12
5782445	2	0	2	1	13	2	18	8.92649e-18	4	5	CG	CGT	12	0	12
5782451	2	0	2	1	10	7	18	6.17089e-08	3	5	CHH	CTC	6	6	12
5782453	1	1	2	0	5	10	15	4.89463e-05	2	5	CHH	CCA	3	9	12
5782454	2	0	2	1	9	6	15	2.16243e-11	4	5	CHH	CAA	7	5	12
5782457	2	0	2	1	4	10	14	0.000723557	1	5	CHH	CAT	4	8	12
5782464	2	0	2	1	8	5	13	2.66922e-10	2	5	CHG	CCG	7	5	12
5782465	2	0	2	1	9	1	13	3.36227e-12	3	5	CG	CGA	11	1	12
5782468	2	0	2	1	10	1	12	7.38428e-09	5	5	CHH	CAA	9	3	12
5782475	2	0	2	1	7	3	10	1.22944e-09	3	5	CHG	CTG	11	1	12
5782481	0	1	1	0	7	1	8	9.13214e-11	5	5	CHH	CTC	5	7	12
5782483	0	1	1	0	5	1	7	4.64219e-07	3	4	CHH	CAA	7	5	12
5782498	0	0	0	0	3	1	4	0.000178877	2	2	CHH	CAT	5	7	12
5782502	0	0	0	0	3	1	4	0.000178877	2	2	CHH	CTT	7	5	12
5782507	0	0	0	0	3	0	3	4.83541e-05	2	2	CHH	CAA	5	7	12
5782512	0	0	0	0	2	1	3	0.00532696	1	2	CHH	CTA	7	5	12
5782519	0	0	0	0	0	1	1	1	0	1	CHH	CAT	3	9	12
5782534	0	0	0	0	0	1	1	1	0	1	CHH	CTC	2	10	12
5782536	0	0	0	0	0	2	2	1	0	2	CHH	CTT	2	10	12
