# Supplementary material for: Advanced Methylome Analysis after Bisulfite Deep Sequencing: An Example in Arabidopsis
Source: PLoS One. 2012 Jul 20;7(7):e41528. doi: 10.1371/journal.pone.0041528 (PMC3401099; doi:10.1371/journal.pone.0041528)
Supplement: Table S7 — Characteristics of validated regions (M/M category). (XLS) [file pone.0041528.s011.xls]

## Sheet: Legend
Description of tables 6-20 for validated experiments
Column	Description
Coordinates	Genomic coordinates
A3M_C	Number of A3M's mapped reads with C at that position
A3M_T	Number of A3M's mapped reads with T at that position
A3M_sum	Number of A3M's mapped reads at that position
A3M_meth	A3M methylation calling (1- methylated, 0- none)
BiSS_C	Number of BiSS' mapped reads with C at that position
BiSS_T	Number of BiSS' mapped reads with T at that position
BiSS_sum	Number of BiSS' mapped reads at that position
BiSS_global_pval	FDR-corrected binomial p-value in the pooled set
BiSS_agreement	Number of runs that are called methylated
BiSS_total runs	Number of runs with efficient coverage for methylation calling
C_context	CG, CHG or CHH context
CXX	Detail C-context
Validated_C	Number of validated clones with C at that position
Validated_T	Number of validated clones with T at that position
Validated_Sum	Number of validated clones

## Sheet: Table S7 (MM2)
Coordinates	A3M_C	A3M_T	A3M_sum	A3M_meth	BiSS_C	BiSS_T	BiSS_sum	BiSS_global_pval	BiSS_agreement	BiSS_total runs	C_context	CXX	Validated_C	Validated_T	Validated_Sum
16289274	0	0	0	0	5	7	12	2.0113e-05	2	5	CHH	CAT	8	4	12
16289285	3	0	3	1	10	5	15	4.06886e-13	3	5	CHH	CAC	6	6	12
16289287	3	0	3	1	11	6	17	3.53338e-14	3	5	CHH	CAT	7	5	12
16289298	4	0	4	1	18	3	21	1.18101e-26	5	5	CG	CGC	11	1	12
16289300	3	1	4	1	13	7	20	1.01233e-16	3	5	CHH	CAT	8	4	12
16289311	4	1	5	1	9	5	15	8.90936e-07	4	5	CHH	CAC	7	5	12
16289313	4	1	5	1	11	4	15	4.26591e-15	4	5	CHH	CAC	5	7	12
16289315	4	1	5	1	13	2	15	1.77242e-19	3	5	CHH	CAA	8	4	12
16289346	2	1	3	1	9	2	13	4.66602e-12	5	5	CG	CGG	12	0	12
16289350	3	0	3	1	3	12	15	0.0163901	1	5	CHH	CCC	3	9	12
16289351	2	1	3	1	3	11	14	0.0136916	1	5	CHH	CCA	5	7	12
16289352	2	0	2	1	12	1	14	1.84861e-11	5	5	CHG	CAG	11	1	12
16289356	2	1	3	1	10	6	16	1.04762e-12	2	5	CHH	CAA	8	4	12
16289363	3	1	4	1	15	5	20	1.07888e-20	4	5	CHG	CTG	10	2	12
16289366	5	0	5	1	19	2	21	4.59341e-29	4	5	CG	CGC	12	0	12
16289368	4	1	5	1	5	18	23	0.000595852	1	5	CHH	CAT	2	10	12
16289374	3	2	5	1	3	19	23	0.203776	1	5	CHH	CCA	2	10	12
16289375	3	2	5	1	3	19	23	0.203776	1	5	CHH	CAT	4	8	12
16289385	1	3	4	0	5	10	16	0.0131179	2	5	CHH	CCA	1	9	12
16289386	2	2	4	1	6	10	16	4.04745e-06	2	5	CHH	CAT	6	6	12
16289397	2	1	3	1	6	5	11	2.7722e-07	4	5	CHG	CAG	10	2	12
16289404	0	2	2	0	2	7	10	0.413441	1	5	CHH	CCC	5	7	12
16289405	1	1	2	0	5	5	10	6.86179e-06	2	5	CHG	CCG	11	1	12
16289406	1	0	2	0	7	1	10	1.7124e-09	4	5	CG	CGT	11	0	12
16289410	0	1	1	0	2	4	6	0.0279696	1	4	CHH	CTC	4	8	12
16289412	1	0	1	0	2	2	4	0.0131179	1	3	CHH	CAA	8	4	12
16289425	0	0	0	0	0	0	0	1	0	0	CHH	CTT	4	8	12
16289456	0	0	0	0	0	0	0	1	0	0	CHH	CTT	5	7	12
16289459	0	0	0	0	0	0	0	1	0	0	CHH	CAT	5	7	12
