# Supplementary material for: Advanced Methylome Analysis after Bisulfite Deep Sequencing: An Example in Arabidopsis
Source: PLoS One. 2012 Jul 20;7(7):e41528. doi: 10.1371/journal.pone.0041528 (PMC3401099; doi:10.1371/journal.pone.0041528)
Supplement: Table S8 — Characteristics of validated regions (M/U category). (XLS) [file pone.0041528.s012.xls]

## Sheet: Legend
Description of tables 6-20 for validated experiments
Column	Description
Coordinates	Genomic coordinates
A3M_C	Number of A3M's mapped reads with C at that position
A3M_T	Number of A3M's mapped reads with T at that position
A3M_sum	Number of A3M's mapped reads at that position
A3M_meth	A3M methylation calling (1- methylated, 0- none)
BiSS_C	Number of BiSS' mapped reads with C at that position
BiSS_T	Number of BiSS' mapped reads with T at that position
BiSS_sum	Number of BiSS' mapped reads at that position
BiSS_global_pval	FDR-corrected binomial p-value in the pooled set
BiSS_agreement	Number of runs that are called methylated
BiSS_total runs	Number of runs with efficient coverage for methylation calling
C_context	CG, CHG or CHH context
CXX	Detail C-context
Validated_C	Number of validated clones with C at that position
Validated_T	Number of validated clones with T at that position
Validated_Sum	Number of validated clones

## Sheet: Table S8 (UU1)
Coordinates	A3M_C	A3M_T	A3M_sum	A3M_meth	BiSS_C	BiSS_T	BiSS_sum	BiSS_global_pval	BiSS_agreement	BiSS_tota runs	C_context	CXX	Validated_C	Validated_T	Validated_Sum
13980472	0	15	15	0	0	15	15	1	0	5	CHG	CCG	0	9	9
13980473	0	14	14	0	0	15	15	1	0	5	CG	CGG	0	9	9
13980480	0	15	15	0	0	15	15	1	0	5	CG	CGT	0	9	9
13980485	0	14	14	0	0	15	15	1	0	5	CHH	CAT	0	9	9
13980489	0	14	14	0	0	15	15	1	0	5	CHH	CCC	0	9	9
13980490	0	13	14	0	0	14	15	1	0	5	CHH	CCA	0	9	9
13980491	0	14	14	0	0	15	15	1	0	5	CHH	CAT	0	9	9
13980496	0	15	15	0	0	17	17	1	0	4	CHH	CCC	0	9	9
13980497	0	15	15	0	1	16	17	0.422074	0	4	CHH	CCC	0	9	9
13980498	0	15	15	0	0	16	16	1	0	4	CHH	CCC	0	9	9
13980499	0	15	15	0	0	16	16	1	0	4	CHH	CCA	0	9	9
13980500	0	14	14	0	1	16	17	0.422074	0	4	CHH	CAC	0	9	9
13980502	0	14	14	0	1	16	17	0.422074	0	4	CHH	CTC	0	9	9
13980504	0	15	15	0	0	17	17	1	0	5	CHH	CCC	0	9	9
13980505	0	14	14	0	0	16	16	1	0	5	CHH	CCA	0	9	9
13980506	0	15	15	0	1	16	17	0.422074	0	5	CHG	CAG	0	9	9
13980515	2	12	14	0	3	17	21	0.182746	1	5	CHH	CAA	0	9	9
13980519	0	14	14	0	1	21	22	0.48181	0	5	CHH	CAT	0	9	9
13980523	0	12	12	0	2	22	25	0.396368	1	5	CHG	CAG	0	9	9
13980527	0	13	13	0	2	22	24	0.191662	0	5	CHH	CTT	0	9	9
13980531	0	16	16	0	0	28	28	1	0	5	CHH	CCT	0	9	9
13980532	0	15	15	0	1	26	28	0.693611	0	5	CHG	CTG	0	9	9
13980539	0	17	17	0	0	30	30	1	0	5	CHH	CAT	0	9	9
13980546	0	17	17	0	0	30	31	1	0	5	CHH	CCT	0	9	9
13980547	0	17	17	0	0	30	31	1	0	5	CHH	CTC	0	9	9
13980549	0	17	17	0	2	28	31	0.396368	0	5	CHH	CAA	0	9	9
13980552	0	14	14	0	2	23	25	0.204173	0	5	CHH	CCA	0	9	9
13980553	0	14	14	0	2	22	25	0.396368	0	5	CHH	CAT	0	9	9
13980556	0	11	11	0	1	19	20	0.457878	0	5	CHH	CTA	0	9	9
13980561	0	9	9	0	1	15	16	0.407601	0	5	CHH	CTC	0	9	9
13980563	0	9	9	0	0	15	15	1	0	5	CHH	CAT	0	9	9
13980567	0	8	8	0	0	16	16	1	0	5	CHH	CCT	0	9	9
13980568	0	8	8	0	1	15	16	0.407601	0	5	CHG	CTG	0	9	9
13980584	0	3	3	0	0	14	14	1	0	5	CHH	CTT	0	9	9
13980588	0	1	1	0	0	9	9	1	0	3	CHH	CTA	0	9	9
13980591	0	1	1	0	1	6	8	0.694318	0	3	CHH	CCT	0	9	9
13980592	0	2	2	0	0	9	9	1	0	4	CHH	CTC	0	9	9
13980594	0	2	2	0	1	9	10	0.33033	0	5	CHH	CCC	0	9	9
13980595	0	2	2	0	3	6	10	0.18217	2	5	CHH	CCA	0	9	9
13980596	0	2	2	0	1	9	10	0.33033	1	5	CHH	CAC	0	9	9
13980598	0	2	2	0	0	10	10	1	0	5	CHH	CAC	0	9	9
13980600	0	2	2	0	1	10	11	0.350399	0	5	CHH	CCT	0	9	9
13980601	0	2	2	0	0	9	11	1	0	5	CHH	CTA	0	9	9
13980606	0	3	3	0	0	10	13	1	0	5	CHG	CTG	0	9	9
13980609	0	3	3	0	1	12	13	0.387517	0	5	CHH	CCA	0	9	9
13980610	1	2	3	0	2	12	14	0.0967846	0	5	CHH	CAT	0	9	9
13980614	0	4	4	0	0	16	16	1	0	5	CHH	CCT	0	9	9
13980615	0	4	4	0	1	15	16	0.407601	0	5	CHH	CTT	0	9	9
13980618	0	7	7	0	0	15	15	1	0	5	CHH	CCT	0	9	9
13980619	0	7	7	0	1	14	15	0.396368	0	5	CHH	CTT	0	9	9
13980623	0	8	8	0	2	12	14	0.0967846	0	5	CHH	CAA	0	9	9
13980630	0	7	7	0	2	12	15	0.396368	1	5	CHH	CCC	0	9	9
13980631	0	7	7	0	2	11	15	0.693611	1	5	CHH	CCC	0	9	9
13980632	0	7	7	0	3	11	15	0.182746	1	5	CHH	CCT	0	9	9
13980633	0	7	7	0	3	11	15	0.182746	1	5	CHH	CTT	0	9	9
13980637	1	8	9	0	2	20	23	0.396368	1	5	CHG	CTG	0	9	9
13980643	0	11	11	0	4	22	27	0.057207	2	5	CHH	CCC	0	9	9
13980644	0	11	11	0	3	23	27	0.182746	0	5	CHH	CCC	0	9	9
13980645	1	10	11	0	2	25	28	0.396368	0	5	CHH	CCA	0	9	9
13980646	0	11	11	0	2	25	27	0.221275	0	5	CHG	CAG	0	9	9
13980649	1	11	12	0	4	22	27	0.057207	1	5	CHH	CCA	0	9	9
13980650	0	13	13	0	1	28	29	0.561439	0	5	CHH	CAC	0	9	9
13980652	1	14	15	0	4	28	33	0.0583269	1	5	CHH	CTT	0	9	9
13980655	0	16	16	0	2	28	31	0.396368	0	5	CHH	CAA	0	9	9
13980664	1	16	17	0	2	28	30	0.250647	0	5	CHH	CTC	0	9	9
13980666	0	17	17	0	2	28	30	0.250647	0	5	CHH	CCT	0	9	9
13980667	0	17	17	0	2	27	29	0.238466	0	5	CHH	CTA	0	9	9
13980679	0	16	16	0	1	28	30	0.693611	0	5	CHH	CCC	0	9	9
13980680	0	16	16	0	2	27	29	0.238466	0	5	CHG	CCG	0	9	9
13980681	0	16	16	0	2	27	29	0.238466	0	5	CG	CGC	0	9	9
13980683	1	15	17	0	2	28	30	0.250647	0	5	CHG	CAG	0	9	9
13980687	0	19	19	0	2	27	30	0.396368	0	5	CHG	CCG	0	9	9
13980688	1	19	20	0	3	28	31	0.076782	1	5	CG	CGA	0	9	9
13980694	0	17	17	0	0	24	24	1	0	5	CHG	CAG	1	8	9
13980711	0	15	15	0	1	24	25	0.516711	0	5	CHH	CCA	0	9	9
13980712	0	15	15	0	0	26	27	1	0	5	CHH	CAC	0	9	9
13980714	0	15	15	0	0	26	27	1	0	5	CHH	CCA	0	9	9
13980715	0	14	14	0	1	25	26	0.528105	0	5	CHG	CAG	0	9	9
13980720	0	14	14	0	0	24	26	1	0	5	CHH	CCA	0	9	9
13980721	0	15	15	0	1	26	27	0.539323	0	5	CHH	CAC	1	8	9
13980723	0	15	15	0	0	27	27	1	0	5	CHH	CAA	0	9	9
13980726	0	15	15	0	0	28	28	1	0	5	CHH	CCA	0	9	9
13980727	0	14	14	0	0	27	27	1	0	5	CHH	CAT	0	9	9
13980732	0	15	15	0	1	25	27	0.693611	0	5	CHH	CCT	0	9	9
13980733	0	15	15	0	1	24	27	0.897492	0	5	CHG	CTG	0	9	9
13980737	0	13	13	0	1	23	25	0.693611	0	5	CHH	CAA	0	9	9
13980740	0	12	12	0	2	23	25	0.204173	0	5	CHH	CAA	0	9	9
13980748	1	12	13	0	1	19	20	0.457878	0	5	CHH	CTT	0	9	9
13980754	0	12	12	0	0	18	19	1	0	4	CHH	CTA	0	9	9
13980761	0	11	11	0	0	14	15	1	0	3	CHG	CAG	0	9	9
13980773	1	7	8	0	1	8	9	0.309073	0	3	CHH	CAA	0	9	9
13980778	0	8	8	0	0	9	9	1	0	3	CHG	CTG	0	9	9
13980784	0	4	4	0	0	6	7	1	0	3	CHH	CAC	0	8	9
13980786	0	4	4	0	0	3	4	1	0	3	CHH	CAT	0	9	9
13980791	0	2	2	0	0	2	3	1	0	2	CHH	CAA	0	9	9
13980799	0	1	1	0	0	2	3	1	0	2	CHH	CTA	0	9	9
13980804	0	1	1	0	1	2	3	0.156523	0	2	CHH	CAT	0	9	9
13980809	0	0	0	0	0	1	1	1	0	1	CHH	CAT	0	9	9
13980812	0	0	0	0	0	1	1	1	0	1	CHH	CAT	0	9	9
13980818	0	0	0	0	0	1	1	1	0	1	CHH	CAT	0	9	9
13980825	0	0	0	0	1	0	1	1	1	1	CHH	CTT	0	9	9
13980828	0	0	0	0	0	0	1	1	0	1	CHH	CAT	0	9	9
13980834	0	0	0	0	1	0	1	1	1	1	CHH	CTC	0	9	9
13980836	0	1	1	0	1	1	2	0.115868	1	2	CHH	CTC	0	9	9
13980838	0	1	1	0	0	2	2	1	0	2	CHH	CTC	0	9	9
13980840	0	1	1	0	0	2	2	1	0	2	CHH	CTA	0	9	9
13980849	0	2	2	0	0	2	2	1	0	2	CHH	CTT	0	9	9
13980872	0	2	2	0	0	3	3	1	0	2	CHH	CCA	0	9	9
13980873	0	2	2	0	0	3	3	1	0	2	CHG	CAG	0	9	9
13980878	0	2	2	0	0	3	3	1	0	2	CHH	CTT	0	9	9
13980884	0	0	0	0	0	1	1	1	0	1	CHH	CTT	0	9	9
13980888	0	0	0	0	0	1	1	1	0	1	CHH	CAT	0	9	9
13980892	0	0	0	0	1	0	1	1	1	1	CHH	CTA	0	9	9
13980896	0	1	1	0	0	2	2	1	0	2	CHH	CTA	0	9	9
13980911	0	3	3	0	0	5	5	1	0	3	CHH	CCA	0	9	9
13980912	0	3	3	0	0	4	4	1	0	3	CHH	CAA	0	9	9
13980929	1	8	9	0	1	9	10	0.33033	0	4	CHH	CTC	0	9	9
13980931	0	10	10	0	0	11	11	1	0	4	CHH	CAC	0	9	9
13980933	1	9	10	0	1	11	12	0.369423	0	4	CHH	CAT	0	9	9
13980938	0	10	10	0	0	12	12	1	0	4	CHG	CTG	0	9	9
13980941	0	10	10	0	0	12	12	1	0	4	CHH	CAA	0	9	9
