# Supplementary material for: Advanced Methylome Analysis after Bisulfite Deep Sequencing: An Example in Arabidopsis
Source: PLoS One. 2012 Jul 20;7(7):e41528. doi: 10.1371/journal.pone.0041528 (PMC3401099; doi:10.1371/journal.pone.0041528)
Supplement: Table S10 — Characteristics of validated regions (U/M category). (XLS) [file pone.0041528.s014.xls]

## Sheet: Legend
Description of tables 6-20 for validated experiments
Column	Description
Coordinates	Genomic coordinates
A3M_C	Number of A3M's mapped reads with C at that position
A3M_T	Number of A3M's mapped reads with T at that position
A3M_sum	Number of A3M's mapped reads at that position
A3M_meth	A3M methylation calling (1- methylated, 0- none)
BiSS_C	Number of BiSS' mapped reads with C at that position
BiSS_T	Number of BiSS' mapped reads with T at that position
BiSS_sum	Number of BiSS' mapped reads at that position
BiSS_global_pval	FDR-corrected binomial p-value in the pooled set
BiSS_agreement	Number of runs that are called methylated
BiSS_total runs	Number of runs with efficient coverage for methylation calling
C_context	CG, CHG or CHH context
CXX	Detail C-context
Validated_C	Number of validated clones with C at that position
Validated_T	Number of validated clones with T at that position
Validated_Sum	Number of validated clones

## Sheet: Table S10 (MU1)
Coordinates	A3M_C	A3M_T	A3M_sum	A3M_meth	BiSS_C	BiSS_T	BiSS_sum	BiSS_global_pval	BiSS_agreement	BiSS_tota runs	C_context	CXX	Validated_C	Validated_T	Validated_Sum
21132245	2	0	2	1	0	1	1	1	0	1	CHH	CAT	4	6	10
21132264	1	0	1	0	0	0	0	1	0	0	CHH	CAA	5	5	10
21132265	1	0	1	0	0	0	0	1	0	0	CHH	CCA	5	5	10
21132274	0	0	0	0	0	0	0	1	0	0	CHH	CAT	3	7	10
21132276	0	0	0	0	0	0	0	1	0	0	CHH	CAC	4	6	10
21132278	0	0	0	0	0	0	0	1	0	0	CHH	CAC	6	4	10
21132279	0	0	0	0	0	0	0	1	0	0	CHH	CCA	4	6	10
21132280	0	0	0	0	0	0	0	1	0	0	CHH	CCC	4	6	10
21132287	0	0	0	0	0	0	0	1	0	0	CG	CGT	9	1	10
21132292	0	0	0	0	0	0	0	1	0	0	CG	CGG	10	0	10
21132297	0	0	0	0	0	0	0	1	0	0	CG	CGA	9	1	10
21132311	0	0	0	0	0	0	0	1	0	0	CHH	CTA	2	7	10
21132317	0	0	0	0	0	0	0	1	0	0	CHH	CAT	2	8	10
21132341	0	0	0	0	0	0	0	1	0	0	CHH	CTT	2	8	10
21132364	0	0	0	0	0	0	0	1	0	0	CHH	CAT	5	5	10
21132365	0	0	0	0	0	0	0	1	0	0	CHH	CCA	2	8	10
21132375	1	0	1	0	3	1	4	0.000238914	3	4	CG	CGT	10	0	10
21132376	1	0	1	0	3	1	4	0.000238914	3	4	CHG	CCG	5	5	10
21132377	0	1	1	0	0	4	4	1	0	4	CHH	CCC	4	6	10
21132380	1	0	1	0	3	0	4	0.000238914	3	4	CG	CGT	10	0	10
21132381	0	1	1	0	2	1	4	0.0124656	2	4	CHG	CCG	8	2	10
21132382	0	1	1	0	2	2	4	0.0124656	2	4	CHH	CCC	5	5	10
21132386	1	0	2	0	2	1	4	0.0124656	2	4	CHH	CAA	6	4	10
21132387	1	1	2	0	3	1	4	0.000238914	3	4	CHH	CCA	7	3	10
21132389	1	1	2	0	4	0	4	1.52217e-06	4	4	CG	CGC	10	0	10
21132390	1	1	2	0	3	1	4	0.000238914	3	4	CHG	CCG	6	4	10
21132391	0	2	2	0	2	2	4	0.0124656	2	4	CHH	CCC	8	2	10
21132394	2	0	2	1	4	0	4	1.52217e-06	4	4	CG	CGT	10	0	10
21132395	1	1	2	0	3	1	4	0.000238914	3	4	CHG	CCG	6	4	10
21132396	1	1	2	0	3	1	4	0.000238914	3	4	CHH	CCC	7	3	10
21132400	1	1	2	0	4	1	5	7.03061e-06	3	4	CHH	CAA	7	3	10
21132404	2	0	2	1	2	3	5	0.0188939	1	4	CHG	CTG	10	0	10
21132405	1	1	2	0	5	0	5	3.41133e-08	4	4	CHH	CCT	8	2	10
21132408	1	1	2	0	5	0	5	3.41133e-08	4	4	CG	CGT	10	0	10
21132425	1	0	1	0	3	0	3	6.51662e-05	3	3	CHH	CAA	6	4	10
21132457	0	0	0	0	0	0	0	1	0	0	CHH	CTA	7	3	10
21132467	0	0	0	0	0	0	0	1	0	0	CHH	CAA	3	7	10
21132477	0	0	0	0	0	1	1	1	0	1	CHH	CTT	4	6	10
21132496	2	0	2	1	6	2	8	1.88373e-08	3	4	CHH	CTT	7	3	10
21132504	2	1	3	1	5	4	10	0.00922304	2	4	CHH	CAA	8	2	10
21132509	4	0	4	1	11	1	13	4.574e-10	3	4	CG	CGG	5	4	10
21132511	3	1	4	1	11	2	13	2.71724e-16	3	4	CG	CGC	6	1	10
21132512	3	2	5	1	6	7	13	9.42154e-07	2	4	CHG	CCG	5	2	10
21132514	3	2	5	1	7	6	14	0.000162548	2	4	CHH	CAC	7	2	10
21132519	6	1	7	1	14	0	14	4.62792e-23	4	4	CG	CGG	9	1	10
21132521	6	1	7	1	14	0	14	4.62792e-23	4	4	CG	CGC	8	1	10
21132522	3	5	9	1	6	7	14	0.00163981	2	4	CHG	CCG	4	5	10
21132523	2	7	9	0	3	10	13	0.0109064	1	4	CHH	CCC	1	8	10
21132531	4	5	9	1	8	8	16	3.27663e-09	2	4	CHH	CAT	4	6	10
21132534	4	5	9	1	6	10	16	3.94606e-06	2	4	CHH	CTA	3	6	10
21132571	0	6	6	0	0	7	7	1	0	3	CG	CGG	0	10	10
21132572	0	6	6	0	0	7	7	1	0	3	CHG	CCG	0	10	10
21132573	0	6	6	0	0	7	7	1	0	3	CHH	CCC	0	10	10
21132577	0	6	6	0	1	7	9	0.703084	0	3	CHH	CAA	0	10	10
21132582	0	7	7	0	1	9	12	0.381423	0	4	CG	CGG	0	10	10
21132595	0	14	14	0	0	12	12	1	0	4	CHH	CAT	2	8	10
21132596	0	13	13	0	1	11	12	0.381423	0	4	CHH	CCA	0	10	10
21132602	0	14	14	0	0	13	13	1	0	4	CHH	CAA	0	10	10
21132603	0	14	14	0	0	13	13	1	0	4	CHH	CCA	0	10	10
