# Supplementary material for: Advanced Methylome Analysis after Bisulfite Deep Sequencing: An Example in Arabidopsis
Source: PLoS One. 2012 Jul 20;7(7):e41528. doi: 10.1371/journal.pone.0041528 (PMC3401099; doi:10.1371/journal.pone.0041528)
Supplement: Table S11 — Characteristics of validated regions (U/M category). (XLS) [file pone.0041528.s015.xls]

## Sheet: Legend
Description of tables 6-20 for validated experiments
Column	Description
Coordinates	Genomic coordinates
A3M_C	Number of A3M's mapped reads with C at that position
A3M_T	Number of A3M's mapped reads with T at that position
A3M_sum	Number of A3M's mapped reads at that position
A3M_meth	A3M methylation calling (1- methylated, 0- none)
BiSS_C	Number of BiSS' mapped reads with C at that position
BiSS_T	Number of BiSS' mapped reads with T at that position
BiSS_sum	Number of BiSS' mapped reads at that position
BiSS_global_pval	FDR-corrected binomial p-value in the pooled set
BiSS_agreement	Number of runs that are called methylated
BiSS_total runs	Number of runs with efficient coverage for methylation calling
C_context	CG, CHG or CHH context
CXX	Detail C-context
Validated_C	Number of validated clones with C at that position
Validated_T	Number of validated clones with T at that position
Validated_Sum	Number of validated clones

## Sheet: Table S11 (MU2)
Coor	C	T	sum	lister_methyl	C.1	T.1	sum.1	adj.pval	agree_pval	agree_count	C_context	CXX	C_count_MD	T_count_MD	Cov_MD
22875620	0	7	7	0	0	11	11	1	0	5	CHH	CTC	0	7	12
22875622	0	7	7	0	0	12	12	1	0	5	CHG	CAG	3	8	12
22875638	1	3	4	0	1	8	9	0.331105	1	5	CHH	CAT	1	11	12
22875682	0	1	1	0	0	3	4	1	0	2	CHH	CAC	0	12	12
22875684	0	1	1	0	4	2	6	2.05585e-05	2	2	CHG	CAG	4	7	12
22875695	0	2	2	0	3	1	4	0.000247665	1	1	CHH	CAT	0	12	12
22875698	0	2	2	0	2	1	3	0.00713959	1	1	CHH	CAA	3	9	12
22875701	0	2	2	0	2	1	3	0.00713959	1	1	CHH	CAT	0	12	12
22875707	1	2	3	0	3	2	5	0.000581789	1	2	CHH	CAA	0	12	12
22875713	0	3	3	0	3	2	5	0.000581789	2	2	CHH	CAC	0	12	12
22875715	1	2	3	0	4	1	5	7.22021e-06	2	2	CHH	CAA	2	10	12
22875726	0	3	3	0	3	2	5	0.000581789	2	2	CHG	CAG	4	8	12
22875731	0	1	1	0	0	4	4	1	0	2	CHH	CAT	0	12	12
22875738	1	0	1	0	1	3	4	0.203776	0	2	CHH	CTT	0	12	12
22875742	0	0	0	0	0	0	2	1	0	2	CHH	CTT	0	12	12
22875745	0	0	0	0	2	0	2	0.00267195	2	2	CHH	CAT	0	12	12
22875771	0	0	0	0	0	0	0	1	0	0	CHH	CTT	0	12	12
22875805	0	0	0	0	0	1	1	1	0	1	CHH	CTA	1	10	12
22875813	0	1	1	0	0	2	2	1	0	2	CHH	CAA	0	12	12
22875839	3	0	3	1	7	0	7	1.69329e-11	4	4	CG	CGA	8	4	12
22875843	1	2	3	0	1	5	7	0.285453	0	4	CHH	CAC	5	7	12
22875845	0	3	3	0	1	6	7	0.285453	1	4	CHH	CAC	2	9	12
22875847	0	3	3	0	1	6	7	0.285453	1	4	CHH	CAC	2	10	12
22875849	1	2	3	0	2	4	6	0.0279696	2	4	CHH	CAA	5	7	12
