# Supplementary material for: Advanced Methylome Analysis after Bisulfite Deep Sequencing: An Example in Arabidopsis
Source: PLoS One. 2012 Jul 20;7(7):e41528. doi: 10.1371/journal.pone.0041528 (PMC3401099; doi:10.1371/journal.pone.0041528)
Supplement: Table S12 — Characteristics of validated regions (U/U category). (XLS) [file pone.0041528.s016.xls]

## Sheet: Legend
Description of tables 6-20 for validated experiments
Column	Description
Coordinates	Genomic coordinates
A3M_C	Number of A3M's mapped reads with C at that position
A3M_T	Number of A3M's mapped reads with T at that position
A3M_sum	Number of A3M's mapped reads at that position
A3M_meth	A3M methylation calling (1- methylated, 0- none)
BiSS_C	Number of BiSS' mapped reads with C at that position
BiSS_T	Number of BiSS' mapped reads with T at that position
BiSS_sum	Number of BiSS' mapped reads at that position
BiSS_global_pval	FDR-corrected binomial p-value in the pooled set
BiSS_agreement	Number of runs that are called methylated
BiSS_total runs	Number of runs with efficient coverage for methylation calling
C_context	CG, CHG or CHH context
CXX	Detail C-context
Validated_C	Number of validated clones with C at that position
Validated_T	Number of validated clones with T at that position
Validated_Sum	Number of validated clones

## Sheet: Table S12 (MX1)
Coordinates	A3M_C	A3M_T	A3M_sum	A3M_meth	BiSS_C	BiSS_T	BiSS_sum	BiSS_global_pval	BiSS_agreement	BiSS_total runs	C_context	CXX	Validated_C	Validated_T	Validated_Sum
7353537	0	0	0	0	2	5	9	0.730851	0	2	CHH	CAA	6	3	9
7353540	0	0	0	0	0	9	9	1	0	2	CHH	CTC	1	8	9
7353542	0	0	0	0	1	8	9	0.359021	0	2	CHH	CTT	4	5	9
7353547	0	0	0	0	1	4	5	0.250193	0	2	CHH	CCC	0	9	9
7353548	0	0	0	0	2	3	5	0.0206833	1	2	CHH	CCC	1	8	9
7353549	0	0	0	0	2	2	5	0.444254	1	2	CHG	CCG	6	3	9
7353550	0	0	0	0	4	1	5	7.32235e-06	2	2	CG	CGT	9	0	9
7353553	0	0	0	0	5	0	5	3.51562e-08	2	2	CG	CGA	8	1	9
7353566	0	0	0	0	6	0	6	7.81296e-10	3	3	CHG	CTG	7	2	9
7353572	0	0	0	0	2	6	8	0.0493066	1	3	CHG	CCG	7	2	9
7353573	0	0	0	0	7	0	8	3.02639e-05	2	3	CG	CGA	7	2	9
7353577	0	0	0	0	0	5	6	1	0	3	CHH	CCC	0	9	9
7353578	0	0	0	0	0	6	6	1	0	3	CHH	CCA	0	9	9
7353579	0	0	0	0	3	3	6	0.00112727	1	3	CHH	CAA	5	4	9
7353582	0	0	0	0	8	0	8	3.8097e-13	3	3	CG	CGG	9	0	9
7353595	0	0	0	0	7	7	15	0.000191203	1	3	CHG	CAG	2	7	9
7353599	0	0	0	0	0	15	15	1	0	3	CHH	CCT	0	9	9
7353600	0	0	0	0	1	14	15	0.444254	0	3	CHH	CTA	3	6	9
7353603	0	0	0	0	13	2	15	1.79836e-19	3	3	CHG	CAG	8	1	9
7353610	0	0	0	0	13	4	18	4.4162e-12	1	2	CHG	CTG	7	2	9
7353614	0	0	0	0	0	19	19	1	0	3	CHH	CTT	0	9	9
7353627	0	0	0	0	3	13	18	0.50008	0	3	CHH	CAT	0	9	9
7353630	0	0	0	0	13	2	16	1.4958e-12	3	3	CG	CGC	8	1	9
7353632	0	0	0	0	3	8	15	0.880535	0	3	CHH	CTA	4	5	9
7353636	0	0	0	0	6	4	11	0.00128112	2	3	CG	CGC	9	0	9
7353638	0	0	0	0	10	1	11	1.87489e-15	2	2	CG	CGT	8	1	9
7353647	0	0	0	0	7	2	10	7.73465e-05	2	3	CG	CGG	9	0	9
7353654	0	0	0	0	0	5	6	1	0	3	CHH	CAT	1	8	9
7353664	0	0	0	0	0	4	4	1	0	3	CHH	CTC	1	8	9
7353666	0	0	0	0	3	1	4	0.000252081	2	3	CHG	CCG	7	2	9
7353667	0	0	0	0	2	2	4	0.013589	1	3	CG	CGG	9	0	9
7353674	0	0	0	0	0	2	3	1	0	2	CHH	CTC	1	8	9
7353676	0	0	0	0	1	2	3	0.189635	0	2	CHG	CAG	4	5	9
7353699	0	0	0	0	0	2	2	1	0	1	CHH	CTC	0	9	9
7353701	0	0	0	0	4	2	6	2.08759e-05	2	3	CHG	CCG	7	2	9
7353702	0	0	0	0	6	0	6	7.81296e-10	3	3	CG	CGA	9	0	9
7353708	0	0	0	0	5	2	7	6.5729e-07	2	3	CG	CGC	8	1	9
7353710	0	0	0	0	5	3	8	1.66488e-06	2	3	CHG	CCG	6	3	9
7353711	0	0	0	0	8	0	8	3.8097e-13	3	3	CG	CGC	9	0	9
7353713	0	0	0	0	8	0	8	3.8097e-13	3	3	CG	CGT	7	2	9
7353719	0	0	0	0	9	0	9	8.36332e-15	3	3	CHG	CTG	7	2	9
7353727	0	0	0	0	4	7	11	0.000371151	1	3	CHH	CTT	1	8	9
7353733	0	0	0	0	2	7	9	0.0602287	1	3	CHH	CAC	1	8	9
7353735	0	0	0	0	0	9	9	1	0	3	CHH	CTT	1	8	9
7353742	0	0	0	0	3	7	10	0.0055932	1	4	CHH	CTA	1	8	9
7353746	0	0	0	0	5	4	9	3.59954e-06	3	4	CG	CGA	8	1	9
7353751	0	0	0	0	6	4	10	1.33346e-07	1	4	CHG	CAG	4	5	9
7353754	0	0	0	0	0	11	11	1	0	5	CHH	CTT	1	8	9
7353772	0	0	0	0	4	8	13	0.0646661	1	4	CHH	CAA	4	5	9
7353792	0	0	0	0	1	18	19	0.499437	0	4	CHH	CTC	0	9	9
7353794	0	0	0	0	13	5	19	6.60806e-12	3	4	CHG	CTG	6	3	9
7353800	0	0	0	0	0	19	20	1	0	4	CHH	CCC	0	9	9
7353801	0	0	0	0	0	19	20	1	0	4	CHH	CCC	0	9	9
7353802	0	0	0	0	1	19	20	0.506511	0	4	CHH	CCT	0	9	9
7353803	0	0	0	0	13	7	20	1.02769e-16	2	4	CHG	CTG	9	0	9
7353808	0	0	0	0	18	2	20	1.8449e-27	3	4	CG	CGG	8	1	9
7353815	0	0	0	0	0	14	15	1	0	3	CHH	CCA	1	8	9
7353816	0	0	0	0	1	12	14	0.730851	0	3	CHH	CAT	0	9	9
7353821	0	0	0	0	8	5	13	3.77235e-10	1	3	CHG	CTG	7	2	9
7353829	0	0	0	0	4	7	11	0.000371151	1	4	CHH	CAA	7	2	9
7353839	0	0	0	0	4	5	9	0.000153515	1	4	CHG	CCG	7	2	9
7353840	0	0	0	0	6	2	9	0.000882612	2	4	CG	CGG	9	0	9
7353849	0	0	0	0	3	2	5	0.000593597	2	4	CHG	CTG	6	3	9
7353852	0	0	0	0	3	1	4	0.000252081	2	3	CG	CGA	8	1	9
7353855	0	0	0	0	1	3	4	0.217583	0	3	CHH	CAA	2	7	9
7353859	0	0	0	0	0	9	9	1	0	3	CHG	CCG	3	6	9
7353860	0	0	0	0	7	1	8	1.28933e-10	2	2	CG	CGC	9	0	9
7353862	0	0	0	0	1	7	8	0.333675	0	2	CHH	CCT	0	9	9
7353863	0	0	0	0	1	7	8	0.333675	0	2	CHH	CTC	2	7	9
7353865	0	0	0	0	6	2	8	1.94119e-08	2	2	CG	CGT	9	0	9
7353889	0	0	0	0	13	2	15	1.79836e-19	3	3	CG	CGA	9	0	9
7353899	0	0	0	0	17	1	20	1.29525e-13	2	3	CG	CGC	9	0	9
7353901	0	0	0	0	0	18	20	1	0	3	CHH	CCT	0	9	9
7353902	0	0	0	0	16	3	20	1.12008e-16	1	3	CHG	CTG	8	1	9
7353906	0	0	0	0	5	13	18	0.000180962	1	3	CHH	CAA	6	3	9
7353918	0	0	0	0	6	10	16	4.10151e-06	1	3	CHG	CAG	4	5	9
7353921	0	0	0	0	1	14	16	0.730851	0	2	CHH	CCT	0	9	9
7353922	0	0	0	0	6	10	16	4.10151e-06	2	2	CHH	CTA	5	4	9
7353930	0	0	0	0	5	12	18	0.0142067	2	3	CHG	CCG	4	5	9
7353931	0	0	0	0	14	3	18	1.01278e-13	3	3	CG	CGC	8	1	9
7353933	0	0	0	0	14	3	17	2.4442e-20	3	3	CHG	CAG	8	1	9
7353944	0	0	0	0	8	3	12	7.85568e-06	3	3	CHG	CTG	7	2	9
7353963	0	0	0	0	11	2	13	2.73848e-16	4	4	CHG	CAG	6	3	9
7353967	0	0	0	0	8	5	13	3.77235e-10	2	4	CHG	CTG	3	6	9
7353976	0	0	0	0	9	1	10	7.76202e-14	4	4	CG	CGA	9	0	9
7353985	0	0	0	0	3	7	10	0.0055932	1	4	CHH	CAA	4	5	9
7353991	0	0	0	0	4	4	8	8.83767e-05	2	3	CHH	CAA	4	5	9
7354000	0	0	0	0	11	1	13	4.69288e-10	3	3	CG	CGT	9	0	9
7354006	0	0	0	0	11	2	13	2.73848e-16	3	3	CG	CGT	8	1	9
7354011	0	0	0	0	10	2	12	1.05442e-14	2	3	CG	CGC	9	0	9
7354013	0	0	0	0	10	1	12	1.04281e-08	2	3	CHG	CTG	5	4	9
7354018	0	0	0	0	8	4	12	1.50116e-10	1	3	CHG	CTG	6	3	9
7354022	0	0	0	0	2	9	11	0.0816945	1	3	CHH	CCT	0	9	9
7354023	0	0	0	0	0	10	10	1	0	3	CHH	CTT	2	7	9
