# Supplementary material for: Advanced Methylome Analysis after Bisulfite Deep Sequencing: An Example in Arabidopsis
Source: PLoS One. 2012 Jul 20;7(7):e41528. doi: 10.1371/journal.pone.0041528 (PMC3401099; doi:10.1371/journal.pone.0041528)
Supplement: Table S13 — Characteristics of validated regions (U/U category). (XLS) [file pone.0041528.s017.xls]

## Sheet: Legend
Description of tables 6-20 for validated experiments
Column	Description
Coordinates	Genomic coordinates
A3M_C	Number of A3M's mapped reads with C at that position
A3M_T	Number of A3M's mapped reads with T at that position
A3M_sum	Number of A3M's mapped reads at that position
A3M_meth	A3M methylation calling (1- methylated, 0- none)
BiSS_C	Number of BiSS' mapped reads with C at that position
BiSS_T	Number of BiSS' mapped reads with T at that position
BiSS_sum	Number of BiSS' mapped reads at that position
BiSS_global_pval	FDR-corrected binomial p-value in the pooled set
BiSS_agreement	Number of runs that are called methylated
BiSS_total runs	Number of runs with efficient coverage for methylation calling
C_context	CG, CHG or CHH context
CXX	Detail C-context
Validated_C	Number of validated clones with C at that position
Validated_T	Number of validated clones with T at that position
Validated_Sum	Number of validated clones

## Sheet: Table S13 (MX2)
Coordinates	A3M_C	A3M_T	A3M_sum	A3M_meth	BiSS_C	BiSS_T	BiSS_sum	BiSS_global_pval	BiSS_agreement	BiSS_total runs	C_context	CXX	Validated_C	Validated_T	Validated_Sum
10803211	0	0	0	0	0	0	0	1	0	0	CHG	CAG	8	2	10
10803213	0	0	0	0	0	0	0	1	0	0	CHH	CAC	5	5	10
10803214	0	0	0	0	0	0	0	1	0	0	CHH	CCA	4	6	10
10803215	0	0	0	0	0	0	0	1	0	0	CHH	CCC	2	8	10
10803216	0	0	0	0	0	0	0	1	0	0	CHH	CCC	1	9	10
10803221	0	0	0	0	1	2	3	0.170401	0	2	CHH	CTT	4	6	10
10803232	0	0	0	0	6	0	6	7.60481e-10	3	3	CHG	CTG	9	1	10
10803233	0	0	0	0	4	2	6	1.99558e-05	1	3	CHH	CCT	7	3	10
10803239	0	0	0	0	6	2	8	1.88373e-08	2	4	CHH	CTA	7	3	10
10803244	0	0	0	0	9	0	9	8.27214e-15	4	4	CHG	CTG	10	0	10
10803245	0	0	0	0	3	6	9	0.00377437	2	4	CHH	CCT	7	3	10
10803246	0	0	0	0	4	5	9	0.00014606	2	4	CHH	CCC	6	4	10
10803250	0	0	0	0	2	9	11	0.0740407	0	4	CHH	CAA	8	2	10
10803267	0	0	0	0	13	3	17	2.67096e-12	4	5	CHH	CTA	8	2	10
10803272	0	0	0	0	15	1	16	1.50807e-23	5	5	CHG	CTG	10	0	10
10803273	0	0	0	0	12	3	15	3.33636e-17	5	5	CHH	CCT	8	2	10
10803274	0	0	0	0	11	4	15	4.28945e-15	5	5	CHH	CCC	9	1	10
10803284	0	0	0	0	13	2	15	1.80377e-19	5	5	CHH	CAT	9	1	10
10803285	1	0	1	0	12	3	15	3.33636e-17	5	5	CHH	CCA	9	1	10
10803290	1	0	1	0	13	0	13	2.05859e-21	4	4	CHG	CAG	10	0	10
10803291	1	0	1	0	11	2	13	2.71724e-16	3	4	CHH	CCA	10	0	10
10803297	1	0	1	0	11	2	13	2.71724e-16	3	5	CHH	CTT	8	2	10
10803300	0	1	1	0	0	11	11	1	0	4	CHH	CAA	8	2	10
10803302	1	0	1	0	10	1	11	1.85644e-15	3	4	CHH	CTC	8	2	10
10803303	1	0	1	0	8	2	10	1.47725e-11	3	4	CHH	CCT	9	1	10
10803304	1	1	2	0	8	1	10	3.45107e-06	3	4	CHH	CCC	5	5	10
10803334	0	5	5	0	0	8	8	1	0	4	CHH	CAT	0	10	10
10803336	0	4	4	0	0	7	8	1	0	4	CHH	CTC	0	10	10
10803345	0	11	11	0	1	13	15	0.703084	0	4	CHH	CTT	0	10	10
10803349	0	11	11	0	0	15	16	1	0	4	CHG	CTG	0	10	10
10803350	0	11	11	0	1	15	16	0.415499	0	4	CHH	CCT	1	9	10
10803354	1	10	11	0	2	13	17	0.703084	1	4	CHG	CAG	1	9	10
10803360	0	10	10	0	1	13	17	0.429611	0	4	CHH	CAA	1	9	10
10803363	1	10	11	0	2	13	15	0.122567	1	4	CHG	CAG	0	10	10
10803364	0	11	11	0	0	15	15	1	0	4	CHH	CCA	1	9	10
10803365	0	11	11	0	0	15	15	1	0	4	CHH	CCC	1	9	10
10803366	0	11	11	0	0	14	15	1	0	4	CHH	CCC	0	10	10
10803367	0	11	11	0	0	15	15	1	0	4	CHH	CCC	1	9	10
10803376	0	9	9	0	0	15	16	1	0	4	CHG	CAG	1	9	10
10803384	1	7	8	0	1	10	11	0.363035	0	4	CHH	CAA	1	9	10
10803385	0	7	7	0	0	11	11	1	0	4	CHH	CCA	0	10	10
10803388	0	5	5	0	0	11	11	1	0	4	CHH	CAA	1	9	10
10803389	0	5	5	0	0	10	11	1	0	4	CHH	CCA	1	9	10
10803394	0	4	4	0	0	8	8	1	0	3	CG	CGT	0	10	10
10803406	0	2	2	0	0	7	8	1	0	2	CHH	CAA	1	9	10
10803407	0	2	2	0	1	7	8	0.299574	0	2	CHH	CCA	0	10	10
10803411	0	3	3	0	0	8	8	1	0	2	CHH	CAA	1	9	10
10803421	0	2	2	0	0	7	7	1	0	2	CHH	CAA	1	9	10
10803432	0	4	4	0	0	7	7	1	0	4	CHH	CAA	1	9	10
