# Supplementary material for: Advanced Methylome Analysis after Bisulfite Deep Sequencing: An Example in Arabidopsis
Source: PLoS One. 2012 Jul 20;7(7):e41528. doi: 10.1371/journal.pone.0041528 (PMC3401099; doi:10.1371/journal.pone.0041528)
Supplement: Table S14 — Characteristics of validated regions (M/X category). (XLS) [file pone.0041528.s018.xls]

## Sheet: Legend
Description of tables 6-20 for validated experiments
Column	Description
Coordinates	Genomic coordinates
A3M_C	Number of A3M's mapped reads with C at that position
A3M_T	Number of A3M's mapped reads with T at that position
A3M_sum	Number of A3M's mapped reads at that position
A3M_meth	A3M methylation calling (1- methylated, 0- none)
BiSS_C	Number of BiSS' mapped reads with C at that position
BiSS_T	Number of BiSS' mapped reads with T at that position
BiSS_sum	Number of BiSS' mapped reads at that position
BiSS_global_pval	FDR-corrected binomial p-value in the pooled set
BiSS_agreement	Number of runs that are called methylated
BiSS_total runs	Number of runs with efficient coverage for methylation calling
C_context	CG, CHG or CHH context
CXX	Detail C-context
Validated_C	Number of validated clones with C at that position
Validated_T	Number of validated clones with T at that position
Validated_Sum	Number of validated clones

## Sheet: Table S14 (MX3)
Coordinates	A3M_C	A3M_T	A3M_sum	A3M_meth	BiSS_C	BiSS_T	BiSS_sum	BiSS_global_pval	BiSS_agreement	BiSS_total runs	C_context	CXX	Validated_C	Validated_T	Validated_Sum
5087117	0	0	0	0	0	6	6	1	0	4	CHH	CTA	1	5	6
5087125	1	0	1	0	1	13	15	0.692385	0	4	CHH	CTA	2	4	6
5087128	1	0	1	0	2	15	17	0.122875	0	4	CHH	CTA	3	3	6
5087134	1	0	1	0	15	2	17	8.50067e-23	4	4	CG	CGA	6	0	6
5087147	1	0	1	0	22	1	23	5.53953e-35	4	4	CG	CGG	6	0	6
5087171	0	1	1	0	5	28	34	0.0123958	1	4	CHG	CAG	2	4	6
5087195	0	0	0	0	23	1	25	6.40069e-29	4	4	CG	CGA	5	1	6
5087208	0	0	0	0	23	5	28	3.65826e-33	4	4	CG	CGG	6	0	6
5087236	0	0	0	0	16	1	17	2.64151e-25	4	4	CG	CGG	6	0	6
5087265	0	0	0	0	2	1	3	0.00532696	1	2	CHG	CAG	3	2	6
5087280	0	0	0	0	0	5	5	1	0	4	CHH	CAA	1	5	6
5087288	0	0	0	0	5	0	5	2.48957e-08	4	4	CG	CGA	6	0	6
5087301	0	0	0	0	4	0	4	1.11624e-06	2	2	CG	CGG	6	0	6
5087364	1	0	1	0	28	2	30	1.66169e-43	4	4	CG	CGG	6	0	6
5087377	0	1	1	0	4	21	27	0.26282	2	5	CHH	CAA	2	4	6
5087392	0	0	0	0	0	19	20	1	0	5	CHH	CTT	0	6	6
5087412	0	0	0	0	3	2	6	0.000800474	1	4	CG	CGT	4	2	6
