# Supplementary material for: Advanced Methylome Analysis after Bisulfite Deep Sequencing: An Example in Arabidopsis
Source: PLoS One. 2012 Jul 20;7(7):e41528. doi: 10.1371/journal.pone.0041528 (PMC3401099; doi:10.1371/journal.pone.0041528)
Supplement: Table S15 — Characteristics of validated regions (M/X category). (XLS) [file pone.0041528.s019.xls]

## Sheet: Legend
Description of tables 6-20 for validated experiments
Column	Description
Coordinates	Genomic coordinates
A3M_C	Number of A3M's mapped reads with C at that position
A3M_T	Number of A3M's mapped reads with T at that position
A3M_sum	Number of A3M's mapped reads at that position
A3M_meth	A3M methylation calling (1- methylated, 0- none)
BiSS_C	Number of BiSS' mapped reads with C at that position
BiSS_T	Number of BiSS' mapped reads with T at that position
BiSS_sum	Number of BiSS' mapped reads at that position
BiSS_global_pval	FDR-corrected binomial p-value in the pooled set
BiSS_agreement	Number of runs that are called methylated
BiSS_total runs	Number of runs with efficient coverage for methylation calling
C_context	CG, CHG or CHH context
CXX	Detail C-context
Validated_C	Number of validated clones with C at that position
Validated_T	Number of validated clones with T at that position
Validated_Sum	Number of validated clones

## Sheet: Table S15 (MX4)
Coordinates	A3M_C	A3M_T	A3M_sum	A3M_meth	BiSS_C	BiSS_T	BiSS_sum	BiSS_global_pval	BiSS_agreement	BiSS_total runs	C_context	CXX	Validated_C	Validated_T	Validated_Sum
14331193	0	2	2	0	0	2	2	1	0	2	CHH	CAA	1	6	7
14331197	0	2	2	0	0	2	2	1	0	2	CHH	CTT	0	7	7
14331212	0	1	1	0	0	1	1	1	0	1	CHH	CAA	0	7	7
14331217	0	1	1	0	0	1	1	1	0	1	CHH	CAA	0	7	7
14331241	0	0	0	0	0	0	0	1	0	0	CG	CGT	7	0	7
14331269	0	0	0	0	0	4	4	1	0	2	CHH	CAT	2	5	7
14331282	0	0	0	0	4	3	7	3.49301e-05	1	3	CHG	CAG	5	2	7
14331287	0	0	0	0	7	0	7	1.31211e-11	3	3	CHG	CTG	7	0	7
14331289	0	0	0	0	2	5	7	0.0298306	0	3	CHH	CTC	2	5	7
14331293	0	0	0	0	6	5	11	2.12371e-07	2	4	CHH	CTA	2	5	7
14331296	0	0	0	0	4	7	11	0.000278231	2	4	CHH	CAT	1	6	7
14331297	0	0	0	0	4	7	11	0.000278231	2	4	CHH	CCA	2	5	7
14331300	0	0	0	0	5	7	12	1.53272e-05	3	4	CHH	CTA	2	5	7
14331301	0	0	0	0	3	8	12	0.179084	1	4	CHH	CCT	1	6	7
14331304	0	0	0	0	11	0	14	9.39016e-16	4	4	CG	CGT	6	1	7
14331305	0	0	0	0	5	7	12	1.53272e-05	1	4	CHG	CCG	1	6	7
14331306	0	0	0	0	0	12	12	1	0	4	CHH	CCC	0	7	7
14331311	0	0	0	0	2	10	14	0.699829	1	4	CHH	CTA	1	6	7
14331314	0	0	0	0	12	0	12	7.15824e-20	4	4	CG	CGA	7	0	7
14331318	1	0	1	0	2	10	12	0.0740843	0	4	CHH	CTA	1	6	7
14331325	1	0	1	0	13	0	13	1.60163e-21	4	4	CG	CGT	7	0	7
14331327	1	0	1	0	2	10	12	0.0740843	0	4	CHH	CTC	1	6	7
14331330	1	0	1	0	9	1	10	5.97003e-14	3	4	CG	CGT	7	0	7
14331340	1	0	1	0	10	0	10	1.43288e-16	3	3	CG	CGT	7	0	7
14331341	1	0	1	0	8	2	10	1.15168e-11	3	3	CHG	CCG	3	4	7
14331342	1	0	1	0	1	9	10	0.326801	0	3	CHH	CCC	0	7	7
14331347	0	1	1	0	1	5	6	0.234245	0	3	CHH	CTT	1	6	7
14331373	1	0	1	0	2	0	3	0.0055566	1	2	CHG	CAG	5	2	7
14331379	0	1	1	0	2	3	5	0.0157359	1	2	CHH	CAT	1	6	7
14331384	1	1	2	0	1	5	6	0.234245	0	3	CHH	CTA	2	5	7
14331388	0	1	1	0	0	6	6	1	0	3	CHH	CTA	2	5	7
14331392	0	1	1	0	0	6	6	1	0	3	CHH	CAT	2	5	7
14331396	1	0	1	0	6	0	7	0.000306341	3	3	CHG	CTG	7	0	7
14331401	1	0	1	0	2	5	8	0.392376	1	3	CHH	CAA	2	5	7
14331402	1	0	1	0	4	4	8	6.63734e-05	2	3	CHH	CCA	1	6	7
14331403	1	0	1	0	3	5	8	0.00211146	2	3	CHH	CCC	0	7	7
14331406	1	0	1	0	8	1	9	2.43065e-12	3	3	CG	CGA	7	0	7
14331417	1	0	1	0	12	0	14	4.0966e-08	4	4	CG	CGT	7	0	7
14331419	1	0	1	0	7	4	13	0.00688555	2	4	CHH	CTC	2	5	7
14331422	1	0	1	0	12	0	13	5.47033e-12	4	4	CG	CGT	7	0	7
14331423	1	0	1	0	8	4	13	7.70055e-06	2	4	CHG	CCG	3	4	7
14331432	0	0	0	0	11	0	11	3.17963e-18	4	4	CG	CGT	6	0	7
14331433	0	0	0	0	9	2	11	3.07977e-13	2	4	CHG	CCG	4	3	7
14331434	0	0	0	0	2	8	10	0.0550223	0	4	CHH	CCC	1	6	7
14331436	0	0	0	0	4	5	10	0.0462606	1	4	CHH	CAC	1	6	7
14331445	1	0	1	0	7	2	9	4.18101e-10	2	4	CHH	CTA	2	5	7
14331454	0	1	1	0	6	2	8	1.47281e-08	2	4	CHG	CTG	5	2	7
14331487	1	0	1	0	0	3	3	1	0	2	CHH	CTT	0	7	7
14331539	0	0	0	0	0	1	1	1	0	1	CHH	CTA	0	7	7
14331550	0	0	0	0	0	0	0	1	0	0	CHH	CTA	0	7	7
14331564	0	0	0	0	0	0	0	1	0	0	CHH	CAT	0	7	7
14331573	1	0	1	0	1	0	1	1	1	1	CHH	CAT	0	7	7
14331577	1	0	1	0	1	0	1	1	1	1	CHH	CTA	0	7	7
14331579	1	0	1	0	1	0	1	1	1	1	CHH	CAC	0	7	7
