# Supplementary material for: Advanced Methylome Analysis after Bisulfite Deep Sequencing: An Example in Arabidopsis
Source: PLoS One. 2012 Jul 20;7(7):e41528. doi: 10.1371/journal.pone.0041528 (PMC3401099; doi:10.1371/journal.pone.0041528)
Supplement: Table S17 — Characteristics of validated regions (M/X category). (XLS) [file pone.0041528.s021.xls]

## Sheet: Legend
Description of tables 6-20 for validated experiments
Column	Description
Coordinates	Genomic coordinates
A3M_C	Number of A3M's mapped reads with C at that position
A3M_T	Number of A3M's mapped reads with T at that position
A3M_sum	Number of A3M's mapped reads at that position
A3M_meth	A3M methylation calling (1- methylated, 0- none)
BiSS_C	Number of BiSS' mapped reads with C at that position
BiSS_T	Number of BiSS' mapped reads with T at that position
BiSS_sum	Number of BiSS' mapped reads at that position
BiSS_global_pval	FDR-corrected binomial p-value in the pooled set
BiSS_agreement	Number of runs that are called methylated
BiSS_total runs	Number of runs with efficient coverage for methylation calling
C_context	CG, CHG or CHH context
CXX	Detail C-context
Validated_C	Number of validated clones with C at that position
Validated_T	Number of validated clones with T at that position
Validated_Sum	Number of validated clones

## Sheet: Table S17 (MX6)
Coordinates	A3M_C	A3M_T	A3M_sum	A3M_meth	BiSS_C	BiSS_T	BiSS_sum	BiSS_global_pval	BiSS_agreement	BiSS_total runs	C_context	CXX	Validated_C	Validated_T	Validated_Sum
7494939	0	0	0	0	0	5	5	1	0	4	CHH	CAA	0	10	10
7494969	0	0	0	0	18	2	20	1.55671e-27	4	5	CG	CGA	9	1	10
7494986	0	1	1	0	0	25	25	1	0	5	CHH	CAA	0	10	10
7494989	0	1	1	0	0	23	23	1	0	5	CHH	CTA	0	10	10
7495032	0	0	0	0	0	11	12	1	0	5	CHH	CAT	0	10	10
7495039	0	1	1	0	0	11	11	1	0	5	CHH	CAT	0	10	10
7495049	0	1	1	0	7	3	10	1.46311e-09	4	5	CG	CGA	9	1	10
7495064	0	2	2	0	3	14	18	0.193653	1	5	CHH	CAA	0	10	10
7495100	1	0	1	0	28	5	33	6.55265e-41	4	5	CG	CGT	10	0	10
7495108	0	1	1	0	1	34	35	0.633288	0	5	CHH	CTA	0	10	10
7495113	1	0	1	0	23	6	30	5.45613e-27	5	5	CG	CGA	8	2	10
7495172	0	0	0	0	16	4	21	1.70706e-16	4	5	CG	CGA	7	3	10
7495178	0	0	0	0	0	20	21	1	0	5	CHH	CAA	0	10	10
7495207	0	0	0	0	0	8	8	1	0	4	CHH	CAT	0	10	10
7495222	0	0	0	0	1	8	9	0.321701	0	4	CHH	CAA	1	9	10
7495230	0	0	0	0	9	3	12	1.28227e-12	3	4	CG	CGA	10	0	10
7495283	0	3	3	0	0	6	7	1	0	5	CHH	CAA	0	10	10
7495291	0	4	4	0	1	7	8	0.298243	0	4	CHH	CAA	0	10	10
7495305	1	3	4	0	6	2	8	1.6396e-08	2	4	CG	CGG	10	0	10
7495315	0	3	3	0	0	10	10	1	0	4	CHH	CTT	0	10	10
7495354	0	0	0	0	13	0	13	1.71074e-21	4	4	CG	CGA	9	1	10
7495367	0	0	0	0	14	0	15	6.6436e-15	4	4	CG	CGA	10	0	10
7495380	0	0	0	0	0	8	8	1	0	4	CHH	CAC	0	10	10
7495382	0	0	0	0	1	8	9	0.321701	0	4	CHH	CAA	0	10	10
7495413	0	0	0	0	0	0	1	1	0	1	CHH	CAA	0	10	10
