# Supplementary material for: Advanced Methylome Analysis after Bisulfite Deep Sequencing: An Example in Arabidopsis
Source: PLoS One. 2012 Jul 20;7(7):e41528. doi: 10.1371/journal.pone.0041528 (PMC3401099; doi:10.1371/journal.pone.0041528)
Supplement: Table S18 — Characteristics of validated regions (M/X category). (XLS) [file pone.0041528.s022.xls]

## Sheet: Legend
Description of tables 6-20 for validated experiments
Column	Description
Coordinates	Genomic coordinates
A3M_C	Number of A3M's mapped reads with C at that position
A3M_T	Number of A3M's mapped reads with T at that position
A3M_sum	Number of A3M's mapped reads at that position
A3M_meth	A3M methylation calling (1- methylated, 0- none)
BiSS_C	Number of BiSS' mapped reads with C at that position
BiSS_T	Number of BiSS' mapped reads with T at that position
BiSS_sum	Number of BiSS' mapped reads at that position
BiSS_global_pval	FDR-corrected binomial p-value in the pooled set
BiSS_agreement	Number of runs that are called methylated
BiSS_total runs	Number of runs with efficient coverage for methylation calling
C_context	CG, CHG or CHH context
CXX	Detail C-context
Validated_C	Number of validated clones with C at that position
Validated_T	Number of validated clones with T at that position
Validated_Sum	Number of validated clones

## Sheet: Table S18 (UM1)
Coordinates	A3M_C	A3M_T	A3M_sum	A3M_meth	BiSS_C	BiSS_T	BiSS_sum	BiSS_global_pval	BiSS_agreement	BiSS_total runs	C_context	CXX	Validated_C	Validated_T	Validated_Sum
6728932	2	4	6	1	3	7	10	0.00440463	1	5	CHH	CTA	6	5	11
6728943	0	6	6	0	0	9	9	1	0	5	CHH	CCC	2	9	11
6728944	2	4	6	1	3	6	9	0.00318216	2	5	CHG	CCG	5	6	11
6728945	5	0	5	1	8	1	9	2.46063e-12	5	5	CG	CGC	10	1	11
6728947	5	0	5	1	9	0	9	6.49101e-15	5	5	CG	CGG	10	1	11
6728954	1	2	3	0	2	8	10	0.0575809	2	5	CHG	CCG	6	5	11
6728955	2	0	2	1	8	2	10	1.16583e-11	4	5	CG	CGC	10	1	11
6728957	3	0	3	1	8	1	9	2.46063e-12	5	5	CG	CGG	10	1	11
6729000	0	0	0	0	1	2	3	0.160143	0	1	CHH	CAA	0	11	11
6729007	0	0	0	0	0	0	0	1	0	0	CHH	CAT	2	9	11
6729010	0	0	0	0	0	0	0	1	0	0	CHH	CTA	4	7	11
6729014	0	0	0	0	0	0	0	1	0	0	CHH	CTA	6	5	11
6729042	0	0	0	0	0	0	0	1	0	0	CHH	CAA	7	4	11
6729059	2	0	2	1	3	0	3	5.31198e-05	2	2	CG	CGT	7	4	11
6729062	2	0	2	1	2	2	4	0.0108053	1	3	CHH	CCT	7	4	11
6729063	2	0	2	1	3	1	4	0.000196682	2	3	CHG	CTG	9	2	11
6729066	2	0	2	1	2	2	4	0.0108053	1	3	CHH	CCA	6	5	11
6729067	2	0	2	1	2	2	4	0.0108053	1	3	CHH	CAA	4	7	11
6729071	1	1	2	0	2	2	4	0.0108053	1	3	CHH	CCC	4	7	11
6729072	2	0	2	1	3	1	4	0.000196682	2	3	CHG	CCG	6	5	11
6729073	2	0	2	1	4	0	4	1.22635e-06	3	3	CG	CGT	11	0	11
6729076	2	0	2	1	2	3	5	0.0164965	0	3	CHH	CCC	4	7	11
6729077	2	0	2	1	3	2	5	0.000463451	1	3	CHG	CCG	8	3	11
6729078	2	0	2	1	5	0	5	2.72833e-08	3	3	CG	CGT	11	0	11
6729081	2	0	2	1	3	2	5	0.000463451	1	3	CHH	CAA	5	6	11
6729084	2	1	3	1	1	5	6	0.243081	0	4	CHH	CCC	3	8	11
6729085	2	1	3	1	1	5	6	0.243081	0	4	CHH	CCA	4	7	11
6729086	3	0	3	1	2	4	6	0.0234411	1	4	CHH	CAT	2	9	11
6729089	2	0	2	1	2	2	6	0.0234411	1	4	CHH	CCC	1	10	11
6729090	2	0	2	1	4	2	6	1.62228e-05	2	4	CHG	CCG	8	3	11
6729091	2	0	2	1	6	0	6	6.05137e-10	4	4	CG	CGT	10	1	11
6729101	2	0	2	1	2	2	6	0.0234411	1	4	CHH	CCC	2	9	11
6729102	2	0	2	1	2	2	6	0.0234411	2	4	CHH	CCA	2	9	11
6729103	1	0	2	0	2	4	6	0.0234411	2	4	CHH	CAT	2	9	11
6729125	1	0	1	0	2	0	2	0.00215092	2	2	CHH	CTT	5	6	11
6729149	0	0	0	0	0	0	0	1	0	0	CHH	CAT	6	5	11
6729155	0	0	0	0	1	0	1	1	1	1	CHH	CTA	6	5	11
6729188	0	1	1	0	3	7	10	0.00440463	1	3	CHH	CTA	6	5	11
6729192	1	1	2	0	4	7	11	0.00028945	1	3	CHH	CAA	5	6	11
6729202	3	1	4	1	8	5	13	2.9175e-10	2	4	CHH	CTA	5	6	11
6729207	5	0	5	1	13	0	14	1.92328e-13	4	4	CG	CGC	11	0	11
6729209	3	2	5	1	6	8	14	1.27856e-06	2	4	CHH	CTT	4	7	11
6729225	3	2	5	1	5	6	11	9.54823e-06	2	3	CHH	CCA	6	5	11
6729226	3	2	5	1	5	6	11	9.54823e-06	2	3	CHH	CAA	5	6	11
