# Supplementary material for: Advanced Methylome Analysis after Bisulfite Deep Sequencing: An Example in Arabidopsis
Source: PLoS One. 2012 Jul 20;7(7):e41528. doi: 10.1371/journal.pone.0041528 (PMC3401099; doi:10.1371/journal.pone.0041528)
Supplement: Table S20 — Characteristics of validated region with underestimated methylation. (XLS) [file pone.0041528.s024.xls]

## Sheet: Legend
Description of tables 6-20 for validated experiments
Column	Description
Coordinates	Genomic coordinates
A3M_C	Number of A3M's mapped reads with C at that position
A3M_T	Number of A3M's mapped reads with T at that position
A3M_sum	Number of A3M's mapped reads at that position
A3M_meth	A3M methylation calling (1- methylated, 0- none)
BiSS_C	Number of BiSS' mapped reads with C at that position
BiSS_T	Number of BiSS' mapped reads with T at that position
BiSS_sum	Number of BiSS' mapped reads at that position
BiSS_global_pval	FDR-corrected binomial p-value in the pooled set
BiSS_agreement	Number of runs that are called methylated
BiSS_total runs	Number of runs with efficient coverage for methylation calling
C_context	CG, CHG or CHH context
CXX	Detail C-context
Validated_C	Number of validated clones with C at that position
Validated_T	Number of validated clones with T at that position
Validated_Sum	Number of validated clones

## Sheet: Table S20
Coordinates	A3M_C	A3M_T	A3M_sum	A3M_meth	BiSS_C	BiSS_T	BiSS_sum	BiSS_global_pval	BiSS_agreement	BiSS_total runs	C_context	CXX	Validated_C	Validated_T	Validated_Sum
10866844	3	1	4	1	8	5	13	2.88383e-10	3	4	CHH	CAT	8	2	10
10866848	3	1	4	1	13	3	16	6.99283e-19	5	5	CHG	CTG	9	1	10
10866853	4	1	5	1	13	6	19	2.88629e-17	4	5	CHH	CAA	8	2	10
10866881	2	0	2	1	21	1	22	2.29636e-33	5	5	CG	CGG	9	1	10
10866902	0	0	0	0	9	7	16	5.14228e-11	2	5	CHH	CAA	9	1	10
10866932	2	0	2	1	3	9	12	0.00745593	0	5	CHH	CAA	5	5	10
10866937	2	0	2	1	6	6	12	4.1695e-07	2	5	CHH	CTC	5	5	10
10866939	2	0	2	1	5	6	11	9.457e-06	2	5	CHH	CCC	7	3	10
10866940	2	0	2	1	5	6	11	9.457e-06	2	5	CHH	CCT	7	3	10
10866941	1	1	2	0	3	8	11	0.00583892	1	5	CHH	CTT	7	3	10
10866944	2	0	2	1	4	6	10	0.00019126	1	4	CHH	CTA	6	4	10
10866954	2	0	2	1	3	4	8	0.182447	0	3	CHH	CCA	4	6	10
10866955	2	0	2	1	3	5	8	0.00220651	0	3	CHH	CAA	5	5	10
10866967	2	0	2	1	3	3	6	0.000876341	1	3	CHH	CCT	4	6	10
10866968	2	0	2	1	3	3	6	0.000876341	1	3	CHH	CTC	5	5	10
10866970	0	0	0	0	3	1	4	0.000195353	2	2	CHH	CTA	6	4	10
10866976	0	0	0	0	1	1	2	0.12088	0	1	CHH	CAA	6	4	10
