# Supplementary material for: Advanced Methylome Analysis after Bisulfite Deep Sequencing: An Example in Arabidopsis
Source: PLoS One. 2012 Jul 20;7(7):e41528. doi: 10.1371/journal.pone.0041528 (PMC3401099; doi:10.1371/journal.pone.0041528)
Supplement: Table S21 — Comparison with simulated data (Arabidopsis, Human). (XLS) [file pone.0041528.s025.xls]

## Sheet: Table S21
Comparison of mapping results for BiSS and other selected aligning programs with simulated data [1]
(Arabidopsis chromosome 1 and human chromosome 21 – one million single-end reads)
	Running time[2]	Number of uniquely mapped reads	Number of correctly mapped reads[4]	False positive rate (%)
		(Uniquely mapping, except BiSS)[3]
Arabidopsis chromosome 1[5]
BSMAP[6]	1 min	896665	894121	0.283718
RMAP[7]	1.89 mins	892905	890732	0.243363
BS-Seeker	1.93 mins	875949	860737	1.73663
BisMark[8]	6.58 mins*	875190	873697	0.170592
BiSS	3.32 mins (23 mins for 1 core)	932773	925525	0.777038
Human chromosome 21[9]
BSMAP	1.68 mins	974176	972792	0.142069
RMAP	2.04 mins	972599	970001	0.267119
BS-Seeker	2.14 mins	961751	958205	0.368703
BisMark	6.57 mins	976237	974746	0.152729
BiSS	6.02 mins	977578	974914	0.27251
* exluding the processing/indexing reference genome by bowtie
[1] default parameters unless otherwise specified.
[2] using multi-processor support (up to 8 cores, for the program that support like BSMAP) in the same computer. Other programs used 1 core.
[3] we use only the #1 top hit among the highest SW-scored read alignments
[4] A read is called correctly mapped, if the coordinates of the first aligned position and the last aligned position agree with the origin of the read in the genome
[5] The simulation is generated based on Arabidopsis methylation data (0.55:0.23:0.22 for CG:CHG:CHH methylation at 6% frequency) using our adaption from wgsim program (from SAMtools) with 2% sequence error and 2% bisulfite conversion error.
[6] BSMAP version 1 parameters: -p 8 -s 12 -r 2 -w 100 -n 1 -v 5 -g 5, suggested by the authors, maximal 5 mismatches
[7] RMAP parameters: -m 5 –v, default parameters
[8] BisMark parameters: -n 3 -l 56 -e 150
[9] The simulation is generated for human chromosome 21 (6% CpG methylation frequency) using RMAP package (well-designed for CpG methylation in mammalian) with 98% bisulfite conversion and maximal 5 mismatches . Command line: ./simreadsbs chr21.fa -o read_chr21_rmap.fa -n 1000000 -w 72 -e 5 -m 6 -b 98
