# Supplementary material for: Advanced Methylome Analysis after Bisulfite Deep Sequencing: An Example in Arabidopsis
Source: PLoS One. 2012 Jul 20;7(7):e41528. doi: 10.1371/journal.pone.0041528 (PMC3401099; doi:10.1371/journal.pone.0041528)
Supplement: Table S22 — Annotation of validated regions. (XLS) [file pone.0041528.s026.xls]

## Sheet: Table S22
Annotation of validated regions
Category	Coordinate	Annotation	Note
M-M	Chr2W_5782325:5782536	Repeat	Repeat
	Chr1W_16289274: 16289480	Repeat
U-U	Chr4W_13980472:13980941	Genic	AT4G28160
	Chr5C_5380040:5380291	Genic	AT5G11770
M-U	Chr1W_22875577:22875875	TE	AT1E75404
	Chr1C_21132234:21132534	Inter-TE	AT1TE69815&AT1TE69865
M-X	Chr1W_7353537:7354023	TE	AT1G21020
	Chr1C_10803163:10803412	Intergenic	AT1TE34895&AT1G30500
	Chr2W_5087102:5087413	TE	AT2TE20895
	Chr3C_14331158:14331560	Intergenic	AT3TE58820&AT3G42180
	Chr4C_8421678:8422043	Intergenic	AT4G14690&AT4G14700
	Chr5W_7494919:7495438	TE	AT5TE27105
U-M	Chr2W_7306350:7306698	Intergenic	AT1TE23555&AT1G20967
	Chr3W_6728921:6729226	5’ upstream	AT3G19410
